# Supplementary material for: Methylation associated transcriptional repression of ELOVL5 in novel colorectal cancer cell lines
Source: PLoS One. 2017 Sep 20;12(9):e0184900. doi: 10.1371/journal.pone.0184900 (PMC5607170; doi:10.1371/journal.pone.0184900)
Supplement: S1 Table — (XLSX) [file pone.0184900.s008.xlsx]

## Sheet: Sample_sheet
Sample_Name	NorTum	barcode	Sentrix_ID	Sentrix_Position	BRAF	KRAS	cancer
TCGA-5M-AATE-01	Tumor	3999492120_R06C02	3999492120	R06C02	WT	Mut	Colon
TCGA-A6-2671-01	Tumor	5775041065_R01C02	5775041065	R01C02	WT	WT	Colon
TCGA-A6-2671-11	Normal	5775041068_R01C02	5775041068	R01C02	Normal	Normal	Colon
TCGA-A6-2675-01	Tumor	6042316015_R04C01	6042316015	R04C01	WT	WT	Colon
TCGA-A6-2675-11	Normal	6042316001_R03C01	6042316001	R03C01	Normal	Normal	Colon
TCGA-A6-2677-01	Tumor	9305216012_R01C02	9305216012	R01C02	WT	WT	Colon
TCGA-A6-2679-11	Normal	5775041068_R04C01	5775041068	R04C01	Normal	Normal	Colon
TCGA-A6-2680-11	Normal	5775041068_R06C01	5775041068	R06C01	Normal	Normal	Colon
TCGA-A6-2681-11	Normal	5775041068_R02C02	5775041068	R02C02	Normal	Normal	Colon
TCGA-A6-2682-11	Normal	5775041068_R03C02	5775041068	R03C02	Normal	Normal	Colon
TCGA-A6-2684-11	Normal	5775041068_R01C01	5775041068	R01C01	Normal	Normal	Colon
TCGA-A6-2685-11	Normal	5775041068_R02C01	5775041068	R02C01	Normal	Normal	Colon
TCGA-A6-2686-11	Normal	5775041068_R03C01	5775041068	R03C01	Normal	Normal	Colon
TCGA-A6-4105-01	Tumor	6057825020_R03C02	6057825020	R03C02	WT	Mut	Colon
TCGA-A6-4107-11	Normal	5775041068_R05C01	5775041068	R05C01	Normal	Normal	Colon
TCGA-A6-5656-01	Tumor	6929718065_R06C01	6929718065	R06C01	WT	WT	Colon
TCGA-A6-5657-01	Tumor	6285625037_R04C02	6285625037	R04C02	WT	Mut	Colon
TCGA-A6-5659-01	Tumor	6285625037_R01C01	6285625037	R01C01	WT	Mut	Colon
TCGA-A6-5660-01	Tumor	6285625037_R01C02	6285625037	R01C02	WT	WT	Colon
TCGA-A6-5661-01	Tumor	6285625011_R06C01	6285625011	R06C01	Mut	WT	Colon
TCGA-A6-5662-01	Tumor	6285625011_R01C01	6285625011	R01C01	WT	Mut	Colon
TCGA-A6-5664-01	Tumor	6929718079_R04C02	6929718079	R04C02	WT	Mut	Colon
TCGA-A6-5665-01	Tumor	6285625057_R02C02	6285625057	R02C02	Mut	WT	Colon
TCGA-A6-5666-01	Tumor	6285625057_R01C02	6285625057	R01C02	WT	Mut	Colon
TCGA-A6-5667-01	Tumor	6042316015_R03C02	6042316015	R03C02	WT	WT	Colon
TCGA-A6-5667-11	Normal	6042316015_R05C01	6042316015	R05C01	Normal	Normal	Colon
TCGA-A6-6137-01	Tumor	6057825028_R01C01	6057825028	R01C01	WT	WT	Colon
TCGA-A6-6138-01	Tumor	6057825020_R01C02	6057825020	R01C02	WT	Mut	Colon
TCGA-A6-6140-01	Tumor	6057825002_R03C02	6057825002	R03C02	WT	WT	Colon
TCGA-A6-6141-01	Tumor	6057825020_R02C01	6057825020	R02C01	WT	Mut	Colon
TCGA-A6-6142-01	Tumor	6057825028_R01C02	6057825028	R01C02	WT	WT	Colon
TCGA-A6-6648-01	Tumor	6057825020_R03C01	6057825020	R03C01	WT	WT	Colon
TCGA-A6-6649-01	Tumor	6057825020_R06C02	6057825020	R06C02	Mut	WT	Colon
TCGA-A6-6650-01	Tumor	6057825028_R05C02	6057825028	R05C02	WT	Mut	Colon
TCGA-A6-6651-01	Tumor	6929718053_R05C01	6929718053	R05C01	WT	WT	Colon
TCGA-A6-6652-01	Tumor	6057825028_R06C01	6057825028	R06C01	WT	WT	Colon
TCGA-A6-6653-01	Tumor	6057825028_R06C02	6057825028	R06C02	Mut	WT	Colon
TCGA-A6-6654-01	Tumor	6929718065_R02C01	6929718065	R02C01	WT	Mut	Colon
TCGA-A6-6780-01	Tumor	6929718053_R04C01	6929718053	R04C01	WT	WT	Colon
TCGA-A6-6781-01	Tumor	6264509087_R05C02	6264509087	R05C02	WT	WT	Colon
TCGA-A6-6782-01	Tumor	6929718053_R03C02	6929718053	R03C02	WT	WT	Colon
TCGA-AA-3488-11	Normal	5775041088_R04C01	5775041088	R04C01	Normal	Normal	Colon
TCGA-AA-3489-01	Tumor	6929718053_R06C02	6929718053	R06C02	WT	WT	Colon
TCGA-AA-3492-01	Tumor	5775041065_R06C01	5775041065	R06C01	Mut	WT	Colon
TCGA-AA-3492-11	Normal	5775041084_R05C02	5775041084	R05C02	Normal	Normal	Colon
TCGA-AA-3494-11	Normal	5775041065_R02C02	5775041065	R02C02	Normal	Normal	Colon
TCGA-AA-3495-11	Normal	5775041088_R02C02	5775041088	R02C02	Normal	Normal	Colon
TCGA-AA-3502-01	Tumor	5775041088_R06C02	5775041088	R06C02	WT	Mut	Colon
TCGA-AA-3502-11	Normal	5775041065_R04C02	5775041065	R04C02	Normal	Normal	Colon
TCGA-AA-3506-11	Normal	5775041007_R01C02	5775041007	R01C02	Normal	Normal	Colon
TCGA-AA-3509-11	Normal	5775041084_R06C02	5775041084	R06C02	Normal	Normal	Colon
TCGA-AA-3510-11	Normal	5775041084_R03C02	5775041084	R03C02	Normal	Normal	Colon
TCGA-AA-3511-01	Tumor	6929718065_R05C01	6929718065	R05C01	WT	Mut	Colon
TCGA-AA-3655-01	Tumor	6042308165_R01C01	6042308165	R01C01	WT	Mut	Colon
TCGA-AA-3655-11	Normal	6042316015_R06C02	6042316015	R06C02	Normal	Normal	Colon
TCGA-AA-3660-01	Tumor	6042308158_R06C02	6042308158	R06C02	WT	Mut	Colon
TCGA-AA-3660-11	Normal	6042308165_R05C01	6042308165	R05C01	Normal	Normal	Colon
TCGA-AA-3662-01	Tumor	6042308159_R05C02	6042308159	R05C02	WT	WT	Colon
TCGA-AA-3663-01	Tumor	6042316001_R04C02	6042316001	R04C02	WT	Mut	Colon
TCGA-AA-3663-11	Normal	6042316001_R05C02	6042316001	R05C02	Normal	Normal	Colon
TCGA-AA-3697-01	Tumor	6042316015_R02C02	6042316015	R02C02	WT	WT	Colon
TCGA-AA-3697-11	Normal	6042308165_R04C02	6042308165	R04C02	Normal	Normal	Colon
TCGA-AA-3712-01	Tumor	6042308165_R02C02	6042308165	R02C02	WT	WT	Colon
TCGA-AA-3712-11	Normal	6042316011_R03C01	6042316011	R03C01	Normal	Normal	Colon
TCGA-AA-3713-01	Tumor	6042316001_R01C01	6042316001	R01C01	Mut	WT	Colon
TCGA-AA-3713-11	Normal	6042308165_R04C01	6042308165	R04C01	Normal	Normal	Colon
TCGA-AD-5900-01	Tumor	6285625011_R02C02	6285625011	R02C02	Mut	WT	Colon
TCGA-AD-6548-01	Tumor	6929718054_R05C01	6929718054	R05C01	WT	Mut	Colon
TCGA-AD-6888-01	Tumor	6264509087_R03C02	6264509087	R03C02	WT	WT	Colon
TCGA-AD-6889-01	Tumor	6264509087_R04C02	6264509087	R04C02	Mut	WT	Colon
TCGA-AD-6890-01	Tumor	6264509018_R02C02	6264509018	R02C02	WT	WT	Colon
TCGA-AD-6895-01	Tumor	6264509087_R01C01	6264509087	R01C01	WT	Mut	Colon
TCGA-AD-6899-01	Tumor	6264509087_R01C02	6264509087	R01C02	WT	WT	Colon
TCGA-AD-6901-01	Tumor	6264496026_R06C02	6264496026	R06C02	WT	Mut	Colon
TCGA-AD-6963-01	Tumor	6264509087_R03C01	6264509087	R03C01	WT	WT	Colon
TCGA-AD-6964-01	Tumor	6264509087_R06C02	6264509087	R06C02	WT	Mut	Colon
TCGA-AD-6965-01	Tumor	6264509018_R05C02	6264509018	R05C02	WT	Mut	Colon
TCGA-AM-5820-01	Tumor	6285625037_R03C02	6285625037	R03C02	Mut	WT	Colon
TCGA-AU-3779-01	Tumor	6042316001_R04C01	6042316001	R04C01	WT	WT	Colon
TCGA-AU-6004-01	Tumor	6042308159_R01C02	6042308159	R01C02	WT	WT	Colon
TCGA-AY-5543-01	Tumor	6285625037_R06C02	6285625037	R06C02	WT	Mut	Colon
TCGA-AY-6196-01	Tumor	6042308165_R06C01	6042308165	R06C01	Mut	WT	Colon
TCGA-AY-6197-01	Tumor	6042308159_R06C02	6042308159	R06C02	WT	WT	Colon
TCGA-AY-6386-01	Tumor	6042308165_R01C02	6042308165	R01C02	WT	Mut	Colon
TCGA-AZ-4315-01	Tumor	5775041084_R02C02	5775041084	R02C02	WT	Mut	Colon
TCGA-AZ-4323-01	Tumor	6929718079_R06C01	6929718079	R06C01	WT	WT	Colon
TCGA-AZ-4615-01	Tumor	5775041007_R03C01	5775041007	R03C01	Mut	WT	Colon
TCGA-AZ-4616-01	Tumor	6929718054_R03C01	6929718054	R03C01	WT	Mut	Colon
TCGA-AZ-4681-01	Tumor	5775041088_R01C02	5775041088	R01C02	WT	WT	Colon
TCGA-AZ-4682-01	Tumor	5775041065_R05C01	5775041065	R05C01	WT	WT	Colon
TCGA-AZ-5403-01	Tumor	6285625057_R02C01	6285625057	R02C01	WT	WT	Colon
TCGA-AZ-5407-01	Tumor	6042308158_R04C02	6042308158	R04C02	WT	Mut	Colon
TCGA-AZ-6598-01	Tumor	6057825020_R04C02	6057825020	R04C02	Mut	WT	Colon
TCGA-AZ-6598-11	Normal	6057825035_R06C02	6057825035	R06C02	Normal	Normal	Colon
TCGA-AZ-6599-01	Tumor	6057825020_R05C01	6057825020	R05C01	WT	Mut	Colon
TCGA-AZ-6599-11	Normal	6057825028_R03C02	6057825028	R03C02	Normal	Normal	Colon
TCGA-AZ-6600-01	Tumor	6057825020_R02C02	6057825020	R02C02	WT	Mut	Colon
TCGA-AZ-6600-11	Normal	6057825020_R04C01	6057825020	R04C01	Normal	Normal	Colon
TCGA-AZ-6601-01	Tumor	6057825002_R05C01	6057825002	R05C01	WT	Mut	Colon
TCGA-AZ-6601-11	Normal	6057825002_R01C02	6057825002	R01C02	Normal	Normal	Colon
TCGA-AZ-6603-01	Tumor	6929718053_R01C02	6929718053	R01C02	WT	WT	Colon
TCGA-AZ-6605-01	Tumor	6929718054_R01C02	6929718054	R01C02	WT	WT	Colon
TCGA-AZ-6607-01	Tumor	6929718079_R03C02	6929718079	R03C02	WT	WT	Colon
TCGA-CA-5796-01	Tumor	6285625037_R05C01	6285625037	R05C01	WT	Mut	Colon
TCGA-CA-5797-01	Tumor	6285625057_R06C01	6285625057	R06C01	WT	WT	Colon
TCGA-CA-6716-01	Tumor	6929718054_R02C01	6929718054	R02C01	WT	Mut	Colon
TCGA-CA-6718-01	Tumor	6929718054_R01C01	6929718054	R01C01	WT	Mut	Colon
TCGA-CA-6719-01	Tumor	6929718079_R01C02	6929718079	R01C02	WT	WT	Colon
TCGA-CK-4947-01	Tumor	6285625037_R04C01	6285625037	R04C01	WT	Mut	Colon
TCGA-CK-4950-01	Tumor	6042308165_R03C01	6042308165	R03C01	WT	Mut	Colon
TCGA-CK-4952-01	Tumor	6042308158_R03C01	6042308158	R03C01	WT	WT	Colon
TCGA-CK-5912-01	Tumor	6285625057_R01C01	6285625057	R01C01	WT	WT	Colon
TCGA-CK-5913-01	Tumor	6285625057_R05C01	6285625057	R05C01	WT	WT	Colon
TCGA-CK-5914-01	Tumor	6285625011_R05C02	6285625011	R05C02	WT	WT	Colon
TCGA-CK-5915-01	Tumor	6285625011_R01C02	6285625011	R01C02	WT	WT	Colon
TCGA-CK-5916-01	Tumor	6285625037_R02C02	6285625037	R02C02	WT	WT	Colon
TCGA-CM-4743-01	Tumor	6042316001_R06C02	6042316001	R06C02	WT	WT	Colon
TCGA-CM-4744-01	Tumor	5775041065_R06C02	5775041065	R06C02	WT	Mut	Colon
TCGA-CM-4746-01	Tumor	5775041007_R05C01	5775041007	R05C01	WT	Mut	Colon
TCGA-CM-4747-01	Tumor	5775041088_R02C01	5775041088	R02C01	WT	Mut	Colon
TCGA-CM-4748-01	Tumor	5775041084_R03C01	5775041084	R03C01	WT	Mut	Colon
TCGA-CM-4752-01	Tumor	5775041088_R03C01	5775041088	R03C01	WT	WT	Colon
TCGA-CM-5341-01	Tumor	5775041088_R05C01	5775041088	R05C01	WT	WT	Colon
TCGA-CM-5344-01	Tumor	6042316001_R06C01	6042316001	R06C01	WT	WT	Colon
TCGA-CM-5348-01	Tumor	6042316015_R06C01	6042316015	R06C01	WT	WT	Colon
TCGA-CM-5349-01	Tumor	6042316011_R06C01	6042316011	R06C01	WT	WT	Colon
TCGA-CM-5860-01	Tumor	6285625037_R05C02	6285625037	R05C02	WT	WT	Colon
TCGA-CM-5861-01	Tumor	6285625011_R04C01	6285625011	R04C01	Mut	WT	Colon
TCGA-CM-5862-01	Tumor	6285625068_R04C01	6285625068	R04C01	WT	WT	Colon
TCGA-CM-5863-01	Tumor	6929718053_R01C01	6929718053	R01C01	WT	Mut	Colon
TCGA-CM-5864-01	Tumor	6285625068_R05C01	6285625068	R05C01	WT	WT	Colon
TCGA-CM-5868-01	Tumor	6285625057_R04C01	6285625057	R04C01	WT	WT	Colon
TCGA-CM-6161-01	Tumor	6285625037_R06C01	6285625037	R06C01	WT	WT	Colon
TCGA-CM-6163-01	Tumor	6929671148_R03C01	6929671148	R03C01	WT	WT	Colon
TCGA-CM-6164-01	Tumor	6285625068_R03C01	6285625068	R03C01	WT	Mut	Colon
TCGA-CM-6165-01	Tumor	6929671148_R06C01	6929671148	R06C01	WT	WT	Colon
TCGA-CM-6166-01	Tumor	6285625011_R05C01	6285625011	R05C01	WT	Mut	Colon
TCGA-CM-6168-01	Tumor	6929671148_R04C01	6929671148	R04C01	WT	Mut	Colon
TCGA-CM-6170-01	Tumor	6285625057_R03C01	6285625057	R03C01	WT	WT	Colon
TCGA-CM-6171-01	Tumor	6285625037_R03C01	6285625037	R03C01	Mut	WT	Colon
TCGA-CM-6172-01	Tumor	6285625068_R01C01	6285625068	R01C01	WT	WT	Colon
TCGA-CM-6674-01	Tumor	6929718054_R03C02	6929718054	R03C02	WT	Mut	Colon
TCGA-CM-6675-01	Tumor	6929718054_R04C01	6929718054	R04C01	WT	WT	Colon
TCGA-CM-6676-01	Tumor	6929718053_R02C01	6929718053	R02C01	WT	WT	Colon
TCGA-CM-6677-01	Tumor	6929718065_R04C01	6929718065	R04C01	WT	WT	Colon
TCGA-CM-6678-01	Tumor	6929718054_R04C02	6929718054	R04C02	WT	Mut	Colon
TCGA-CM-6679-01	Tumor	6929718079_R05C02	6929718079	R05C02	WT	WT	Colon
TCGA-CM-6680-01	Tumor	6929718054_R06C02	6929718054	R06C02	WT	WT	Colon
TCGA-D5-5537-01	Tumor	6264509127_R02C01	6264509127	R02C01	WT	Mut	Colon
TCGA-D5-5538-01	Tumor	6929671148_R02C01	6929671148	R02C01	WT	Mut	Colon
TCGA-D5-5539-01	Tumor	6285625011_R04C02	6285625011	R04C02	WT	Mut	Colon
TCGA-D5-5540-01	Tumor	6285625011_R03C01	6285625011	R03C01	WT	Mut	Colon
TCGA-D5-5541-01	Tumor	6285625011_R02C01	6285625011	R02C01	WT	WT	Colon
TCGA-D5-6529-01	Tumor	6057825028_R04C01	6057825028	R04C01	WT	Mut	Colon
TCGA-D5-6531-01	Tumor	6042308158_R05C02	6042308158	R05C02	WT	Mut	Colon
TCGA-D5-6532-01	Tumor	6042308165_R03C02	6042308165	R03C02	WT	Mut	Colon
TCGA-D5-6533-01	Tumor	6042308158_R02C01	6042308158	R02C01	WT	WT	Colon
TCGA-D5-6534-01	Tumor	6264509127_R05C01	6264509127	R05C01	Mut	WT	Colon
TCGA-D5-6535-01	Tumor	6042316011_R01C01	6042316011	R01C01	WT	Mut	Colon
TCGA-D5-6536-01	Tumor	6042308159_R04C01	6042308159	R04C01	WT	Mut	Colon
TCGA-D5-6537-01	Tumor	6042308158_R03C02	6042308158	R03C02	WT	Mut	Colon
TCGA-D5-6538-01	Tumor	6042316015_R01C01	6042316015	R01C01	WT	Mut	Colon
TCGA-D5-6539-01	Tumor	6042316011_R05C01	6042316011	R05C01	WT	Mut	Colon
TCGA-D5-6540-01	Tumor	6042316001_R01C02	6042316001	R01C02	Mut	WT	Colon
TCGA-D5-6541-01	Tumor	6042308158_R01C01	6042308158	R01C01	WT	Mut	Colon
TCGA-D5-6898-01	Tumor	6264509087_R04C01	6264509087	R04C01	WT	WT	Colon
TCGA-D5-6920-01	Tumor	6264509018_R01C01	6264509018	R01C01	WT	WT	Colon
TCGA-D5-6922-01	Tumor	6264509087_R05C01	6264509087	R05C01	WT	WT	Colon
TCGA-D5-6924-01	Tumor	6264509018_R06C02	6264509018	R06C02	WT	WT	Colon
TCGA-D5-6926-01	Tumor	6264509127_R01C01	6264509127	R01C01	WT	WT	Colon
TCGA-D5-6927-01	Tumor	6264509127_R03C01	6264509127	R03C01	WT	Mut	Colon
TCGA-D5-6928-01	Tumor	6264509018_R06C01	6264509018	R06C01	Mut	WT	Colon
TCGA-D5-6929-01	Tumor	6264509087_R02C01	6264509087	R02C01	WT	WT	Colon
TCGA-D5-6930-01	Tumor	6264509087_R02C02	6264509087	R02C02	Mut	WT	Colon
TCGA-D5-6931-01	Tumor	6264509127_R04C01	6264509127	R04C01	WT	Mut	Colon
TCGA-D5-6932-01	Tumor	6264509018_R02C01	6264509018	R02C01	WT	Mut	Colon
TCGA-D5-7000-01	Tumor	6264509018_R04C01	6264509018	R04C01	WT	Mut	Colon
TCGA-DM-A0X9-01	Tumor	6042316010_R04C02	6042316010	R04C02	WT	Mut	Colon
TCGA-DM-A0XD-01	Tumor	6042316010_R06C02	6042316010	R06C02	WT	Mut	Colon
TCGA-DM-A0XF-01	Tumor	6042316008_R02C01	6042316008	R02C01	WT	WT	Colon
TCGA-DM-A1D0-01	Tumor	6042316008_R04C01	6042316008	R04C01	WT	Mut	Colon
TCGA-DM-A1D4-01	Tumor	6042316008_R06C01	6042316008	R06C01	WT	Mut	Colon
TCGA-DM-A1D6-01	Tumor	6042316008_R02C02	6042316008	R02C02	WT	Mut	Colon
TCGA-DM-A1D8-01	Tumor	6042316010_R05C02	6042316010	R05C02	WT	Mut	Colon
TCGA-DM-A1D9-01	Tumor	6042316008_R01C01	6042316008	R01C01	WT	Mut	Colon
TCGA-DM-A1DA-01	Tumor	6042316008_R03C01	6042316008	R03C01	WT	WT	Colon
TCGA-DM-A1DB-01	Tumor	6042316008_R05C01	6042316008	R05C01	WT	WT	Colon
TCGA-DM-A1HA-01	Tumor	6042316008_R01C02	6042316008	R01C02	WT	Mut	Colon
TCGA-DM-A28E-01	Tumor	6285625085_R01C02	6285625085	R01C02	WT	WT	Colon
TCGA-DM-A28F-01	Tumor	6285625085_R04C01	6285625085	R04C01	WT	WT	Colon
TCGA-DM-A28G-01	Tumor	6285625085_R06C02	6285625085	R06C02	WT	Mut	Colon
TCGA-DM-A28H-01	Tumor	6285625085_R06C01	6285625085	R06C01	WT	WT	Colon
TCGA-DM-A28K-01	Tumor	6285625085_R03C01	6285625085	R03C01	WT	Mut	Colon
TCGA-DM-A28M-01	Tumor	6285625076_R06C02	6285625076	R06C02	WT	Mut	Colon
TCGA-F4-6459-01	Tumor	6057825028_R03C01	6057825028	R03C01	WT	WT	Colon
TCGA-F4-6460-01	Tumor	6057825035_R05C02	6057825035	R05C02	WT	WT	Colon
TCGA-F4-6461-01	Tumor	6057825020_R05C02	6057825020	R05C02	WT	Mut	Colon
TCGA-F4-6463-01	Tumor	6042308159_R03C01	6042308159	R03C01	WT	WT	Colon
TCGA-F4-6569-01	Tumor	6057825028_R02C02	6057825028	R02C02	WT	WT	Colon
TCGA-F4-6570-01	Tumor	6057825020_R06C01	6057825020	R06C01	Mut	WT	Colon
TCGA-F4-6703-01	Tumor	6929718054_R02C02	6929718054	R02C02	WT	Mut	Colon
TCGA-F4-6704-01	Tumor	6929718065_R03C02	6929718065	R03C02	WT	WT	Colon
TCGA-F4-6806-01	Tumor	6929718079_R02C01	6929718079	R02C01	WT	Mut	Colon
TCGA-F4-6807-01	Tumor	6929718079_R03C01	6929718079	R03C01	WT	Mut	Colon
TCGA-F4-6808-01	Tumor	6929718053_R06C01	6929718053	R06C01	WT	WT	Colon
TCGA-F4-6809-01	Tumor	6929718065_R02C02	6929718065	R02C02	WT	WT	Colon
TCGA-F4-6854-01	Tumor	6264509127_R06C01	6264509127	R06C01	WT	Mut	Colon
TCGA-F4-6855-01	Tumor	6264509018_R04C02	6264509018	R04C02	WT	Mut	Colon
TCGA-F4-6856-01	Tumor	6264509087_R06C01	6264509087	R06C01	WT	Mut	Colon
TCGA-G4-6293-01	Tumor	6042308159_R06C01	6042308159	R06C01	WT	WT	Colon
TCGA-G4-6294-01	Tumor	6057825035_R04C02	6057825035	R04C02	WT	Mut	Colon
TCGA-G4-6295-01	Tumor	6042308165_R05C02	6042308165	R05C02	WT	WT	Colon
TCGA-G4-6295-11	Normal	6042308165_R06C02	6042308165	R06C02	Normal	Normal	Colon
TCGA-G4-6297-01	Tumor	6042316001_R05C01	6042316001	R05C01	WT	Mut	Colon
TCGA-G4-6297-11	Normal	6042316015_R05C02	6042316015	R05C02	Normal	Normal	Colon
TCGA-G4-6298-01	Tumor	6042316015_R02C01	6042316015	R02C01	WT	WT	Colon
TCGA-G4-6298-11	Normal	6042308159_R02C01	6042308159	R02C01	Normal	Normal	Colon
TCGA-G4-6299-01	Tumor	6057825002_R04C01	6057825002	R04C01	Mut	WT	Colon
TCGA-G4-6302-01	Tumor	6042308158_R05C01	6042308158	R05C01	Mut	WT	Colon
TCGA-G4-6302-11	Normal	6042316001_R02C01	6042316001	R02C01	Normal	Normal	Colon
TCGA-G4-6303-01	Tumor	6057825002_R01C01	6057825002	R01C01	WT	WT	Colon
TCGA-G4-6304-01	Tumor	6264509018_R03C02	6264509018	R03C02	WT	WT	Colon
TCGA-G4-6306-01	Tumor	6057825028_R05C01	6057825028	R05C01	WT	WT	Colon
TCGA-G4-6307-01	Tumor	6042308158_R04C01	6042308158	R04C01	WT	WT	Colon
TCGA-G4-6309-01	Tumor	6929718053_R05C02	6929718053	R05C02	WT	WT	Colon
TCGA-G4-6310-01	Tumor	6042316001_R03C02	6042316001	R03C02	WT	WT	Colon
TCGA-G4-6311-01	Tumor	6042308159_R04C02	6042308159	R04C02	WT	WT	Colon
TCGA-G4-6311-11	Normal	6042308159_R02C02	6042308159	R02C02	Normal	Normal	Colon
TCGA-G4-6314-11	Normal	6042316015_R01C02	6042316015	R01C02	Normal	Normal	Colon
TCGA-G4-6315-01	Tumor	6042308158_R06C01	6042308158	R06C01	WT	WT	Colon
TCGA-G4-6317-01	Tumor	6042316015_R04C02	6042316015	R04C02	WT	WT	Colon
TCGA-G4-6320-01	Tumor	6042316015_R03C01	6042316015	R03C01	WT	Mut	Colon
TCGA-G4-6320-11	Normal	6042308165_R02C01	6042308165	R02C01	Normal	Normal	Colon
TCGA-G4-6321-01	Tumor	6042308158_R01C02	6042308158	R01C02	Mut	WT	Colon
TCGA-G4-6322-01	Tumor	6042308158_R02C02	6042308158	R02C02	WT	WT	Colon
TCGA-G4-6322-11	Normal	6042308159_R01C01	6042308159	R01C01	Normal	Normal	Colon
TCGA-G4-6323-01	Tumor	6042316001_R02C02	6042316001	R02C02	WT	Mut	Colon
TCGA-G4-6586-01	Tumor	6057825020_R01C01	6057825020	R01C01	Mut	WT	Colon
TCGA-G4-6588-01	Tumor	6057825002_R06C01	6057825002	R06C01	Mut	WT	Colon
TCGA-G4-6625-01	Tumor	6057825028_R02C01	6057825028	R02C01	WT	Mut	Colon
TCGA-G4-6625-11	Normal	6057825028_R04C02	6057825028	R04C02	Normal	Normal	Colon
TCGA-G4-6626-01	Tumor	6057825002_R03C01	6057825002	R03C01	WT	WT	Colon
TCGA-G4-6628-01	Tumor	6929718065_R04C02	6929718065	R04C02	Mut	WT	Colon
