# Supplementary material for: Methylation associated transcriptional repression of ELOVL5 in novel colorectal cancer cell lines
Source: PLoS One. 2017 Sep 20;12(9):e0184900. doi: 10.1371/journal.pone.0184900 (PMC5607170; doi:10.1371/journal.pone.0184900)
Supplement: S2 Table — (XLSX) [file pone.0184900.s009.xlsx]

## Sheet: Supplementary table 2
Pair_name	Locus	avg_beta_BRAFmut (N=25)	avg_beta_BRAFwt (N=177)	p_val_Meth	Gene	avg_Expr_BRAFmut (N=25)	avg_Expr_BRAFwt (N=177)	p_val_Expr	correl_Meth-Expr	p_val_correl_Meth-Expr
chr19:58513543-58514574_ZNF606	chr19:58513543-58514574	0.51	0.31	1.12e-06	ZNF606	50.9556	124.195	9.26e-05	-0.7621	0.00394118
chr7:91509924-91510488_MTERF1	chr7:91509924-91510488	0.49	0.21	9.96e-11	MTERF1	61.7299	161.888	1.04e-06	-0.7099	0.00536434
chrX:134185177-134186683_FAM127B	chrX:134185177-134186683	0.5	0.34	0.000147	FAM127B	255.58	593.935	5.09e-05	-0.5625	0.0116615
chr6:53212596-53213048_ELOVL5	chr6:53212596-53213048	0.36	0.08	1.17e-12	ELOVL5	884.94	1412.7	0.000146	-0.5475	0.0125927
chr6:39901684-39902510_MOCS1	chr6:39901684-39902510	0.44	0.12	1.54e-20	MOCS1	122.839	199.068	0.000929	-0.4911	0.0168507
chr5:172755765-172755980_STC2	chr5:172755765-172755980	0.41	0.13	6.44e-15	STC2	334.671	720.402	0.00253	-0.445	0.0215399
chr4:118006234-118006947_TRAM1L1	chr4:118006234-118006947	0.56	0.19	1.88e-16	TRAM1L1	9.19908	16.6803	0.00442	-0.3825	0.0305902
chr9:132804041-132804512_FNBP1	chr9:132804041-132804512	0.28	0.05	3.6e-14	FNBP1	732.835	752.11	0.431	-0.298	0.0520199
chr17:28563046-28563364_SLC6A4	chr17:28563046-28563364	0.47	0.1	2.96e-37	SLC6A4	1.38532	91.8967	0.000227	-0.2737	0.0616539
chr10:28031083-28031303_MKX	chr10:28031083-28031303	0.45	0.06	4.12e-33	MKX	16.2475	33.902	0.00301	-0.2689	0.0638311
chr5:128796366-128796761_ADAMTS19	chr5:128796366-128796761	0.44	0.16	3.68e-10	ADAMTS19	2.62993	6.63086	0.122	-0.2096	0.101669
chr1:158147549-158147964_CD1D	chr1:158147549-158147964	0.65	0.33	1.59e-13	CD1D	50.1732	41.5245	0.122	-0.1937	0.116802
chr2:152954584-152955163_CACNB4	chr2:152954584-152955163	0.51	0.12	2.31e-27	CACNB4	11.9947	19.6181	0.15	-0.1657	0.151584
chr2:66662116-66662347_MEIS1	chr2:66662116-66662347	0.55	0.13	6.01e-15	MEIS1	174.632	134.414	0.102	-0.1647	0.153105
chr4:155664922-155665409_LRAT	chr4:155664922-155665409	0.56	0.33	3.94e-06	LRAT	5.31041	3.39827	0.315	-0.135	0.207473
chr9:17579037-17579857_SH3GL2	chr9:17579037-17579857	0.59	0.22	9.03e-18	SH3GL2	1.75965	7.76886	0.266	-0.1038	0.294538
chr12:22488161-22488481_ST8SIA1	chr12:22488161-22488481	0.44	0.12	3.12e-13	ST8SIA1	37.8963	26.9898	0.0598	-0.0919	0.339175
chr15:78633286-78633807_CRABP1	chr15:78633286-78633807	0.54	0.26	5.22e-12	CRABP1	41.997	18.8222	0.0885	-0.0909	0.34335
chr3:142607384-142607950_PCOLCE2	chr3:142607384-142607950	0.52	0.1	2.79e-29	PCOLCE2	90.808	31.9901	0.0289	-0.0528	0.549561
chr11:14993296-14994120_CALCA	chr11:14993296-14994120	0.56	0.26	5e-15	CALCA	1.30773	23.6389	0.0828	-0.0135	0.872143
